# Supplementary material for: Research on the evaporation pressure calculation model of LNG tank container
Source: PLoS One. 2025 May 12;20(5):e0314635. doi: 10.1371/journal.pone.0314635 (PMC12068595; doi:10.1371/journal.pone.0314635)
Supplement: S1 Dataset — (ZIP) [file pone.0314635.s001.zip]

Archive with 5 entries (4 files):
- S1 Dataset.The Figure 4 to Figure Figure 7/
- S1 Dataset.The Figure 4 to Figure Figure 7/Data in Figure 4.txt
- S1 Dataset.The Figure 4 to Figure Figure 7/Data in Figure 5.txt
- S1 Dataset.The Figure 4 to Figure Figure 7/Data in Figure 6.txt
- S1 Dataset.The Figure 4 to Figure Figure 7/Data in Figure 7.txt
