# Supplementary material for: Research on the evaporation pressure calculation model of LNG tank container
Source: PLoS One. 2025 May 12;20(5):e0314635. doi: 10.1371/journal.pone.0314635 (PMC12068595; doi:10.1371/journal.pone.0314635)
Supplement: S1 Dataset — (ZIP) [file pone.0314635.s001.zip › S1 Dataset.The Figure 4 to Figure Figure 7/Data in Figure 4.txt]

storage time tank pressure(static/moving)
2	0.125	0.116
4	0.158	0.138
6	0.196	0.162
8	0.240	0.189
10	0.289	0.219
12	0.343	0.251
14	0.403	0.288
16	0.468	0.325
18	0.538	0.366
20	0.613	0.41
22		0.456
24		0.506
26		0.558
28		0.614
