# Supplementary material for: Research on the evaporation pressure calculation model of LNG tank container
Source: PLoS One. 2025 May 12;20(5):e0314635. doi: 10.1371/journal.pone.0314635 (PMC12068595; doi:10.1371/journal.pone.0314635)
Supplement: S1 Dataset — (ZIP) [file pone.0314635.s001.zip › S1 Dataset.The Figure 4 to Figure Figure 7/Data in Figure 5.txt]

storage time tank pressure(experimental value/tank container moving)
1	0.2	0.2
2	0.25	0.25
3	0.32	0.32
4	0.4	0.4
5	0.5	0.5
6	0.63	0.63
7	0.77	0.75
8	0.95	0.85
9	1.23	1
10	1.61	1.15
11	2.23	1.45
12	3	2
