# Supplementary material for: Research on the evaporation pressure calculation model of LNG tank container
Source: PLoS One. 2025 May 12;20(5):e0314635. doi: 10.1371/journal.pone.0314635 (PMC12068595; doi:10.1371/journal.pone.0314635)
Supplement: S1 Dataset — (ZIP) [file pone.0314635.s001.zip › S1 Dataset.The Figure 4 to Figure Figure 7/Data in Figure 6.txt]

storage time  tank pressure(experimental value/tank container moving)
1	0.3	 0.3
2	0.42 0.42
3	0.55	 0.62
4	0.75 0.88
5	1	 1.18
6	1.47	 1.47
7	2.15	 1.85
8	3	 2.3
9		 2.81
