# Supplementary material for: Research on the evaporation pressure calculation model of LNG tank container
Source: PLoS One. 2025 May 12;20(5):e0314635. doi: 10.1371/journal.pone.0314635 (PMC12068595; doi:10.1371/journal.pone.0314635)
Supplement: S1 Dataset — (ZIP) [file pone.0314635.s001.zip › S1 Dataset.The Figure 4 to Figure Figure 7/Data in Figure 7.txt]

storage time tank pressure(experimental value/tank container moving)
1	0.2	0.2
2	0.26	0.26
3	0.34	0.34
4	0.42	0.42
5	0.53	0.53
6	0.725	0.64
7	0.92	0.78
8	1.25	0.96
9	1.75	1.15
10	2.42	1.38
11		1.68
12		2.15
